# Supplementary material for: The 30 Years of Shifting in The Indonesian Cardiovascular Burden—Analysis of The Global Burden of Disease Study
Source: J Epidemiol Glob Health. 2024 Feb 7;14(1):193–212. doi: 10.1007/s44197-024-00187-8 (PMC11043320; doi:10.1007/s44197-024-00187-8)
Supplement: Supplementary file 1 — (XLSX 19 KB) [file 44197_2024_187_MOESM1_ESM.xlsx]

## Sheet: Supplementary 1. GBD Input Sour
SUPPLEMENTARY 1. GBD INPUT SOURCES FOR INDONESIA CARDIOVASCULAR DISEASE
No	Indonesia Global Burden Disease - Cause of Death of Cardivoascular Disease
1	Agency of Health Research and Development (Indonesia). Indonesia Basic Health Research 2007-2008.
2	Ministry of Health (Indonesia). Indonesia Cause of Death Survey 2010-2011.
3	Agency of Health Research and Development (Indonesia). Indonesia Mortality Registration System Strengthening Project.
4	Ministry of Health (Indonesia). Indonesia Sample Registration System - Deaths 2012.
5	Ministry of Health (Indonesia). Indonesia Sample Registration System - Deaths 2013.
6	Ministry of Health (Indonesia). Indonesia Sample Registration System - Deaths 2014.
7	Agency of Health Research and Development (Indonesia). Indonesia Sample Registration System - Deaths 2015.
8	Fortney JA, Susanti I, Gadalla S, Saleh S, Rogers SM, Potts M. Reproductive Mortality in Two Developing Countries. Am J Public Health. 1986; 76(2): 134–8.
No	Indonesia Global Burden Disease - All Risk Factor
1	Poespoprodjo JR, Fobia W, Kenangalem E, Lampah DA, Warikar N, Seal A, McGready R, Sugiarto P, Tjitra E, Anstey NM, Price RN. Adverse pregnancy outcomes in an area where multidrug-resistant plasmodium vivax and Plasmodium falciparum infections are endemic. Clin Infect Dis. 2008; 46(9): 1374-81.
2	National Institute of Health Research and Development (NIHRD), Ministry of Health (Indonesia). Analysis of National and Subnational (Regional, Province) Socioeconomic Determinants of Tobacco Use and Tobacco Related Diseases in Indonesia.
3	Tesfaye F, Nawi NG, Van Minh H, Byass P, Berhane Y, Bonita R, Wall S. Association between body mass index and blood pressure across three populations in Africa and Asia. J Hum Hypertens. 2007; 21(1): 28-37.
4	Santoso M, Dwiana Lestiani D, Hopke PK. Atmospheric black carbon in PM2.5 in Indonesian cities. J Air Waste Manag Assoc. 2013; 63(9): 1022–5. as it appears in Particulate Matter 2.5 and 10 Surface Monitor Station Expanded Database 2008-2017
5	Institute of Social Medicine and Health Policy, Shandong University, Shandong University School of Medicine, World Health Organization (WHO). China WHO Multi-country Survey Study on Health and Health System Responsiveness 2000-2001.
6	Dillon, DHS, Verhoef H, West CE, Hautvast JGAJ, Burema J, Meester HJ, Bos MB. Concentration of Hemoglobin and Plasma Ferritin are not Related to Riboflavin Status but to Vitamin A Status in Indonesian Adolescent Schoolgirls. Wageningen, In: Dillon DHS, ed., Nutrition Health of Indonesian Adolescent Girls: The Role of Riboflavin and Vitamin A on Iron Status. Wageningen, The Netherlands: Wageningen…
7	Dijkhuizen MA, Wieringa FT, West CE, Muherdiyantiningsih, Muhilal. Concurrent micronutrient deficiencies in lactating mothers and their infants in Indonesia. Am J Clin Nutr. 2001; 73(4): 786-91.
8	Suharno D, West CE, Muhilal, Logman MH, de Waart FG, Karyadi D, Hautvast JG. Cross-sectional study on the iron and vitamin A status of pregnant women in West Java, Indonesia. Am J Clin Nutr. 1992; 56(6): 988-93.
9	Sartika RAD. Dietary trans fatty acids intake and its relation to dyslipidemia in a sample of adults in Depok city, West Java, Indonesia. Malays J Nutr. 2011; 17(3): 337–46.
10	Soebardi S, Purnamasari D, Oemardi M, Soewondo P, Waspadji S, Soegondo S. Dyslipidemia in newly diagnosed diabetes mellitus: the Jakarta primary non-communicable disease risk factors surveillance 2006. Acta Med Indones. 2009; 41(4): 186-90.
11	Palupi L, Schultink W, Achadi E, Gross R. Effective community intervention to improve hemoglobin status in preschoolers receiving once-weekly iron supplementation. Am J Clin Nutr. 1997; 65(4): 1057-61.
12	Ridwan E, Schultink W, Dillon D, Gross R. Effects of weekly iron supplementation on pregnant Indonesian women are similar to those of daily supplementation. Am J Clin Nutr. 1996; 63(6): 884-90.
13	Thorand B, Schultink W, Gross R, Sastroamidjojo S, Wentzel S. Efficiency of the iron supplementation programme for pregnant women in Jeneponto, Sulawesi, Indonesia. Asia Pac J Clin Nutr. 1994; 3(4): 211-5.
14	Sari M, de Pee S, Martini E, Herman S, Sugiatmi, Bloem MW, Yip R. Estimating the prevalence of anaemia: a comparison of three methods. Bull World Health Organ. 2001; 79(6): 506-11.
15	Euromonitor International. Euromonitor Passport - Alcoholic Drinks Statistics . London, United Kingdom: Euromonitor International.
16	Euromonitor International. Euromonitor Passport - Fresh Foods Market Statistics. London, United Kingdom: Euromonitor International.
17	Euromonitor International. Euromonitor Passport - Smoking Tobacco Statistics . London, United Kingdom: Euromonitor International.
18	European Centre for Medium-Range Weather Forecasts (ECMWF). European Reanalysis-5. United Kingdom: European Centre for Medium-Range Weather Forecasts (ECMWF).
19	FAO Supply Utilization Accounts 1961-2013. Personal Correspondence with Dr. Josef Schmidhuber, 2016. [Unpublished].
20	Food and Agriculture Organization of the United Nations (FAO). FAOSTAT Commodity Balances - Crops Primary Equivalent. Rome, Italy: Food and Agriculture Organization of the United Nations (FAO).
21	Food and Agriculture Organization of the United Nations (FAO). FAOSTAT Food Balance Sheets, October 2014. Rome, Italy: Food and Agriculture Organization of the United Nations (FAO).
22	Mathers BM, Degenhardt L, Phillips B, Wiessing L,Hickman M, Strathdee SA, Wodak A, Panda S, Tyndall M, Toufik A, Mattick RP. Global epidemiology of injecting drug use and HIV among people who inject drugs: a systematic review. Lancet. 2008; 372: 1733–1745.
23	Wilson JM, Chandler GN, Muslihatun null, Jamiluddin null. Hand-washing reduces diarrhoea episodes: a study in Lombok, Indonesia. Trans R Soc Trop Med Hyg. 1991; 85(6): 819-21.
24	Nurdia DS, Sumarni S, Suyoko, Hakim M, Winkvist A. Impact of intestinal helminth infection on anemia and iron status during pregnancy: a community based study in Indonesia. Southeast Asian J Trop Med Public Health. 2001; 32(1): 14-22.
25	Ministry of Health (Indonesia), National AIDS Commission (Indonesia). Indonesia - 2012 Size Estimation of Key Affected Populations (KAPs). Jakarta, Indonesia: Ministry of Health (Indonesia), 2014.
26	U.S. Department of State, United States Environmental Protection Agency. Indonesia - Jakarta AirNow Air Quality Data 2016. as it appears in Particulate Matter 2.5 and 10 Surface Monitor Station Expanded Database 2008-2017
27	U.S. Department of State, United States Environmental Protection Agency. Indonesia - Jakarta AirNow Air Quality Data 2017. as it appears in Particulate Matter 2.5 and 10 Surface Monitor Station Expanded Database 2008-2017
28	Centers for Disease Control and Prevention (CDC), World Health Organization (WHO). Indonesia - Jakarta Global Youth Tobacco Survey 2000. Atlanta, United States of America: Centers for Disease Control and Prevention (CDC).
29	Centers for Disease Control and Prevention (CDC), World Health Organization (WHO). Indonesia - Jakarta Global Youth Tobacco Survey 2004 . Atlanta, United States of America: Centers for Disease Control and Prevention (CDC).
30	Ministry of Health (Indonesia), World Health Organization (WHO). Indonesia - Jawa Barat STEPS Noncommunicable Disease Risk Factors Survey 2003.
31	Ministry of Health (Indonesia), World Health Organization (WHO). Indonesia - Jawa Barat STEPS Noncommunicable Disease Risk Factors Survey 2006.
32	Ministry of Home Affairs (Indonesia), National Development Planning Agency (BAPPENAS) (Indonesia), Statistics Indonesia, United Nations Children's Fund (UNICEF). Indonesia - Papua Multiple Indicator Cluster Survey 2011. New York, United States of America: United Nations Children's Fund (UNICEF), 2013.
33	Sari A, Basri C, Wicaksono DB, Siahaan IAH, Aswarini Y, Febriana R, et al. Report on update the size estimation data and the target approach of PWID. 2015.
34	Ministry of Home Affairs (Indonesia), National Development Planning Agency (BAPPENAS) (Indonesia), Statistics Indonesia, United Nations Children's Fund (UNICEF). Indonesia - West Papua Multiple Indicator Cluster Survey 2011. New York, United States of America: United Nations Children's Fund (UNICEF), 2013.
35	Agency of Health Research and Development (Indonesia). Indonesia Basic Health Research 2007-2008.
36	Agency of Health Research and Development (Indonesia). Indonesia Basic Health Research 2010.
37	Central Bureau of Statistics (Indonesia), National Family Planning Coordinating Board (Indonesia), Westinghouse; Institute for Resource Development. Indonesia Demographic and Health Survey 1987. Fairfax, United States of America: ICF International.
38	Central Bureau of Statistics (Indonesia), Macro International, Inc, Ministry of Health (Indonesia), National Family Planning Coordinating Board (Indonesia). Indonesia Demographic and Health Survey 1991. Fairfax, United States of America: ICF International.
39	Central Bureau of Statistics (Indonesia), Macro International, Inc, Ministry of Health (Indonesia), National Family Planning Coordinating Board (Indonesia). Indonesia Demographic and Health Survey 1994. Fairfax, United States of America: ICF International.
40	Central Bureau of Statistics (Indonesia), Macro International, Inc, Ministry of Health (Indonesia), National Family Planning Coordinating Board (Indonesia). Indonesia Demographic and Health Survey 1997. Fairfax, United States of America: ICF International.
41	Macro International, Inc, Ministry of Health (Indonesia), National Family Planning Coordinating Board (Indonesia), Statistics Indonesia. Indonesia Demographic and Health Survey 2002-2003. Fairfax, United States of America: ICF International.
42	Macro International, Inc, Ministry of Health (Indonesia), National Family Planning Coordinating Board (Indonesia), Statistics Indonesia. Indonesia Demographic and Health Survey 2007. Fairfax, United States of America: ICF International.
43	ICF International, Ministry of Health (Indonesia), National Population and Family Planning Board (Indonesia), Statistics Indonesia. Indonesia Demographic and Health Survey 2012. Fairfax, United States of America: ICF International.
44	Ministry of Health (Indonesia), National Population and Family Planning Board (Indonesia), Statistics Indonesia. Indonesia Demographic and Health Survey 2017. Fairfax, United States of America: ICF International, 2019.
45	Bunawas S, Warsona A. Distribution of Radon Concentration in Dwelling and Lung Cancer Risk. In: Proceedings of The National Scientific Meeting on Safety, Health and Environment; 2001 Oct 23-24; Jakarta, Indonesia.
46	Statistics Indonesia, United Nations Children's Fund (UNICEF). Indonesia End Decade Statistical Report: Data and Descriptive Analysis. Jakarta, Indonesia: Statistics Indonesia, 2000.
47	RAND Corporation, University of Indonesia. Indonesia Family Life Survey 1993-1994. Santa Monica, United States of America: RAND Corporation.
48	Macro International, Inc, RAND Corporation, University of California, Los Angeles (UCLA), University of Indonesia. Indonesia Family Life Survey 1997.
49	Center for Population and Policy Studies, Gadjah Mada University (Indonesia), RAND Corporation. Indonesia Family Life Survey 2000. Santa Monica, United States of America: RAND Corporation.
50	Center for Population and Policy Studies, Gadjah Mada University (Indonesia), RAND Corporation, SurveyMETER. Indonesia Family Life Survey 2007-2008. Santa Monica, United States of America: RAND Corporation.
51	RAND Corporation, SurveyMETER. Indonesia Family Life Survey 2014-2015. Santa Monica, United States of America: RAND Corporation, 2016.
52	National Team for the Acceleration of Poverty Reduction (TNP2K) (Indonesia), SurveyMETER, University of Southern California, World Bank. Indonesia Family Life Survey East 2012.
53	Agency of Health Research and Development (Indonesia), Centers for Disease Control and Prevention (CDC), Ministry of Health (Indonesia), Statistics Indonesia, World Health Organization (WHO). Indonesia Global Adult Tobacco Survey 2011. Atlanta, United States of America: Centers for Disease Control and Prevention (CDC), 2014.
54	Centers for Disease Control and Prevention (CDC), Ministry of Education (Indonesia), Ministry of Health (Indonesia), World Health Organization (WHO). Indonesia Global School-Based Student Health Survey 2007.
55	Centers for Disease Control and Prevention (CDC), World Health Organization (WHO). Indonesia Global School-Based Student Health Survey 2015. Geneva, Switzerland: World Health Organization (WHO).
56	Centers for Disease Control and Prevention (CDC) and World Health Organization (WHO). Indonesia Global Youth Tobacco Survey 2006. Atlanta, United States: Centers for Disease Control and Prevention (CDC).
57	Centers for Disease Control and Prevention (CDC), World Health Organization (WHO). Indonesia Global Youth Tobacco Survey 2009. Atlanta, United States of America: Centers for Disease Control and Prevention (CDC), 2013.
58	CDC Foundation, Centers for Disease Control and Prevention (CDC), National Institute of Health Research and Development (NIHRD) (Indonesia), World Health Organization (WHO). Indonesia Global Youth Tobacco Survey 2013-2014. Atlanta, United States of America: Centers for Disease Control and Prevention (CDC).
59	Minnesota Population Center, Central Bureau of Statistics (Indonesia). Indonesia Intercensal Population Survey 1985 from the Integrated Public Use Microdata Series, International: [Machine-readable database]. Minneapolis: University of Minnesota, 2012.
60	Central Bureau of Statistics (Indonesia). Indonesia Intercensal Population Survey 1995.
61	Minnesota Population Center, Central Bureau of Statistics (Indonesia). Indonesia Intercensal Population Survey 1995 from the Integrated Public Use Microdata Series, International: [Machine-readable database]. Minneapolis: University of Minnesota, 2012.
62	Minnesota Population Center, Statistics Indonesia. Indonesia Intercensal Population Survey 2005 from the Integrated Public Use Microdata Series, International: [Machine-readable database]. Minneapolis: University of Minnesota, 2012.
63	Ministry of Health (Indonesia), Statistics Indonesia, United Nations Children's Fund (UNICEF). Indonesia Multiple Indicator Cluster Survey 2000. New York, United States of America: United Nations Children's Fund (UNICEF).
64	Agency of Health Research and Development (Indonesia). Indonesia National Health Survey - Round 1 2001.
65	Central Bureau of Statistics (Indonesia). Indonesia National Socioeconomic Survey 1992.
66	Central Bureau of Statistics (Indonesia). Indonesia National Socioeconomic Survey 1993.
67	Central Bureau of Statistics (Indonesia). Indonesia National Socioeconomic Survey 1994.
68	Central Bureau of Statistics (Indonesia), Ministry of Health (Indonesia), United Nations Children's Fund (UNICEF). Indonesia National Socioeconomic Survey 1995.
69	Central Bureau of Statistics (Indonesia), Ministry of Health (Indonesia), United Nations Children's Fund (UNICEF). Indonesia National Socioeconomic Survey 1996.
70	Central Bureau of Statistics (Indonesia), Ministry of Health (Indonesia), United Nations Children's Fund (UNICEF). Indonesia National Socioeconomic Survey 1997.
71	Central Bureau of Statistics (Indonesia), Ministry of Health (Indonesia), World Bank. Indonesia National Socioeconomic Survey 1998.
72	Central Bureau of Statistics (Indonesia), Ministry of Health (Indonesia), World Bank. Indonesia National Socioeconomic Survey 1999.
73	Central Bureau of Statistics (Indonesia), Ministry of Health (Indonesia), World Bank. Indonesia National Socioeconomic Survey 2000.
74	Central Bureau of Statistics (Indonesia), Ministry of Health (Indonesia), World Bank. Indonesia National Socioeconomic Survey 2001.
75	Statistics Indonesia. Indonesia National Socioeconomic Survey 2002.
76	Statistics Indonesia. Indonesia National Socioeconomic Survey 2003.
77	Statistics Indonesia. Indonesia National Socioeconomic Survey 2004.
78	Statistics Indonesia. Indonesia National Socioeconomic Survey 2005.
79	Statistics Indonesia. Indonesia National Socioeconomic Survey 2006.
80	Statistics Indonesia. Indonesia National Socioeconomic Survey 2007.
81	Statistics Indonesia. Indonesia National Socioeconomic Survey 2008.
82	Statistics Indonesia. Indonesia National Socioeconomic Survey 2009.
83	Statistics Indonesia. Indonesia National Socioeconomic Survey 2010.
84	Central Bureau of Statistics (Indonesia). Indonesia National Socioeconomic Survey 2016.
85	Central Bureau of Statistics (Indonesia). Indonesia National Socioeconomic Survey 2017. Jakarta, Indonesia: Central Bureau of Statistics (Indonesia), 2018.
86	National Narcotics Board (Indonesia), University of Indonesia. Indonesia National Survey on Drug Abuse and Illicit Drugs 2005.
87	Central Bureau of Statistics (Indonesia). Indonesia Population and Housing Census 1971.
88	Minnesota Population Center, Central Bureau of Statistics (Indonesia). Indonesia Population Census 1980 from the Integrated Public Use Microdata Series, International: [Machine-readable database]. Minneapolis: University of Minnesota, 2012.
89	Minnesota Population Center, Central Bureau of Statistics (Indonesia). Indonesia Population Census 1990 from the Integrated Public Use Microdata Series, International: [Machine-readable database]. Minneapolis: University of Minnesota, 2012.
90	Minnesota Population Center, Statistics Indonesia. Indonesia Population Census 2010 from the Integrated Public Use Microdata Series, International: [Machine-readable database]. Minneapolis: University of Minnesota, 2012.
91	Macro International, Inc, Statistics Indonesia. Indonesia Special Demographic and Health Survey 2002-2003. Fairfax, United States of America: ICF International.
92	Macro International, Inc, Statistics Indonesia. Indonesia Special Demographic and Health Survey 2007. Fairfax, United States of America: ICF International.
93	ICF International, Ministry of Health (Indonesia), National Population and Family Planning Board (Indonesia), Statistics Indonesia. Indonesia Special Demographic and Health Survey 2012. Fairfax, United States of America: ICF International.
94	Ministry of Health (Indonesia), World Health Organization (WHO). Indonesia STEPS Noncommunicable Disease Risk Factors Survey 2001.
95	Agency of Health Research and Development (Indonesia), World Health Organization (WHO). Indonesia WHO Multi-country Survey Study on Health and Health System Responsiveness 2001.
96	Gallup. Indonesia World Poll 2005-2006.
97	Gallup. Indonesia World Poll 2007.
98	Gallup. Indonesia World Poll 2011.
99	Gallup. Indonesia World Poll 2012.
100	International Labour Organization (ILO). International Labour Organization Database (ILOSTAT) - Employment by Sex and Economic Activity. International Labour Organization (ILO).
101	International Labour Organization (ILO). International Labour Organization Database (ILOSTAT) - Employment by Sex and Occupation. International Labour Organization (ILO).
102	International Labour Organization (ILO). International Labour Organization Database (ILOSTAT) - Employment to Population Ratio by Sex and Age. International Labour Organization (ILO).
103	Suega K, Dharmayuda TG, Sutarga IM, Bakta IM. Iron-deficiency anemia in pregnant women in Bali, Indonesia: a profile of risk factors and epidemiology. Southeast Asian J Trop Med Public Health. 2002; 33(3): 604-7.
104	Pegelow K, Gross R, Pietrzik K, Lukito W, Richards AL, Fryauff DJ. Parasitological and nutritional situation of school children in the Sukaraja district, West Java, Indonesia. Southeast Asian J Trop Med Public Health. 1997; 28(1): 173-90.
105	Shaddick G, Thomas ML. Particulate Matter 2.5 and 10 Surface Monitor Station Expanded Database 2008-2017. [Unpublished].
106	Pramono LA, Setiati S, Soewondo P, Subekti I, Adisasmita A, Kodim N, Sutrisna B. Prevalence and predictors of undiagnosed diabetes mellitus in Indonesia. Acta Med Indones. 2010; 42(4): 216-23.
107	Jewkes R, Fulu E, Roselli T, Garcia-Moreno C. Prevalence of and factors associated with non-partner rape perpetration: findings from the UN Multi-country Cross-sectional Study on Men and Violence in Asia and the Pacific. Lancet Glob Health. 2013; 1(4): e208-e218.
108	Soegondo S, Widyahening IS, Istantho R, Yunir E. Prevalence of diabetes among suburban population of Ternate--a small remote island in the eastern part of Indonesia. Acta Med Indones. 2011; 43(2): 99-104.
109	Soewondo P, Purnamasari D, Oemardi M, Waspadji S, Soegondo S. Prevalence of metabolic syndrome using NCEP/ATP III criteria in Jakarta, Indonesia: the Jakarta primary non-communicable disease risk factors surveillance 2006. Acta Med Indones. 2010; 42(4): 199–203.
110	Ng N. Preventable risk factors for noncommunicable diseases in rural Indonesia:prevalence study using WHO STEPS approach. Bull World Health Organ. 2006; 2006(4): 305-13.
111	Semba RD, Munasir Z, Beeler J, Akib A, Muhilal null, Audet S, Sommer A. Reduced seroconversion to measles in infants given vitamin A with measles vaccination. Lancet. 1995; 345(8961): 1330–2.
112	Soekarjo DD, de Pee S, Bloem MW, Tjiong R, Yip R, Schreurs WH, Muhilal. Socio-economic status and puberty are the main factors determining anaemia in adolescent girls and boys in East Java, Indonesia. Eur J Clin Nutr. 2001; 55(11): 932-9.
113	Bandung Institute of Technology (Indonesia), Council for Scientific and Industrial Research (CSIR) (South Africa), Dalhousie University, Emory University (United States), Indian Institute of Technology Kanpur, Institute of Scientific and Technological Research for Defense (CITEDEF) (Argentina), Manila Observatory (Philippines), National Park Service, U.S. Department of the Interior, SPARTAN Globa…
114	De Pee S, Bloem MW, Sari M, Kiess L, Yip R, Kosen S. The high prevalence of low hemoglobin concentration among Indonesian infants aged 3-5 months is related to maternal anemia. J Nutr. 2002; 132(8): 2215-21.
115	Andrade Juguan J, Lukito W, Schultink W. Thiamine deficiency is prevalent in a selected group of urban Indonesian elderly people. J Nutr. 1999; 129(2): 366-71.
116	U.S. Department of Agriculture (USDA). USDA Global Tobacco Database 1960-2005. Washington D.C. , United States: U.S. Department of Agriculture (USDA).
117	Dibley MJ, Sadjimin T, Kjolhede CL, Moulton LH. Vitamin A supplementation fails to reduce incidence of acute respiratory illness and diarrhea in preschool-age Indonesian children. J Nutr. 1996; 126(2): 434-42.
118	Muslimatun S, Schmidt MK, Schultink W, West CE, Hautvast JA, Gross R, Muhilal. Weekly supplementation with iron and vitamin A during pregnancy increases hemoglobin concentration but decreases serum ferritin concentration in Indonesian pregnant women. J Nutr. 2001; 131(1): 85-90.
119	World Health Organization (WHO). WHO Global Database on Child Growth and Malnutrition. Geneva, Switzerland: World Health Organization (WHO).
120	World Health Organization (WHO). WHO Global Database on Child Growth and Malnutrition - Historical. Geneva, Switzerland: World Health Organization (WHO).
121	World Health Organization (WHO). WHO Global Database on Vitamin A Deficiency. Geneva, Switzerland: World Health Organization (WHO).
122	World Health Organization (WHO). WHO Global Health Observatory - Recorded Alcohol Per Capita Consumption 1960-1979. Geneva, Switzerland: World Health Organization (WHO).
123	World Health Organization (WHO). WHO Global Health Observatory - Recorded Alcohol Per Capita Consumption 1980-1999. Geneva, Switzerland: World Health Organization (WHO).
124	World Health Organization (WHO). WHO Global Health Observatory - Recorded Alcohol Per Capita Consumption 2000-2009 by country. Geneva, Switzerland: World Health Organization (WHO).
